# Supplementary material for: Enhanced Thermostability of D-Psicose 3-Epimerase from Clostridium bolteae through Rational Design and Engineering of New Disulfide Bridges
Source: Int J Mol Sci. 2021 Sep 16;22(18):10007. doi: 10.3390/ijms221810007 (PMC8464696; doi:10.3390/ijms221810007)
Supplement: Supplementary file 1 [file ijms-22-10007-s001.zip]

Archive with 1 entries (1 files):
- ijms-1362531-supplementary.pdf
